# Supplementary material for: Green Carbon Dots as Additives of Biopolymer Films for Preserving from Oxidation of Oil-Based Products
Source: Antioxidants (Basel). 2022 Nov 5;11(11):2193. doi: 10.3390/antiox11112193 (PMC9686731; doi:10.3390/antiox11112193)
Supplement: Supplementary file 1 [file antioxidants-11-02193-s001.zip]

Archive with 1 entries (1 files):
- antioxidants-1991711-supplementary.pdf
